# Supplementary material for: Comparison of sexual function of people with colorectal cancer with and without colostomy bag in Iran: a comparative cross-sectional study
Source: Sci Rep. 2023 Aug 2;13:12558. doi: 10.1038/s41598-023-39728-9 (PMC10397230; doi:10.1038/s41598-023-39728-9)
Supplement: Supplementary file 2 — Supplementary Information 2. [file 41598_2023_39728_MOESM2_ESM.xlsx]

## Sheet: female
code	age	cage	sex	maritalstatuse	havingchild	numberofchild	education	job	adequacyofincome	insurance	durationofillness	adress	typeofhousing	typeoftreatment	lastchemo	clastchemo	familyhistory	metastasis	numberofcourses	cnumberofcourses	otherdisease	timeofsurgery	ctimeofsurgery	exerciseinweek	cexerciseinweek	weight	cweight	height	cheight	BMI	cBMI	cBMI1	colestomy	timeofdetection	sexualactivitybeforeillness	SF1	SF2	SF3	SF4	SF5	SF6	SF7	SF8	SF9	SF10	SF11	SF12	SF13	SF14
14	1	1	1	1	1	1	3	1	3	2	10	1	1	9	1	1	2	1	10	#NULL!	2	6	#NULL!	7	#NULL!	65	#NULL!	160	#NULL!	25	#NULL!	#NULL!	1	12	1	4	4	2	2	1	2	3	3	1	2	2	2	1	1
64	1	1	1	1	1	1	3	1	3	2	10	1	1	9	1	1	2	1	10	#NULL!	2	6	#NULL!	7	#NULL!	65	#NULL!	160	#NULL!	25	#NULL!	#NULL!	1	12	1	4	4	2	2	1	2	3	3	1	2	2	2	1	1
28	6	3	1	1	1	4	1	1	1	1	15	1	1	9	0.5	1	1	1	6	#NULL!	1	10	#NULL!	2	#NULL!	95	#NULL!	168	#NULL!	34	#NULL!	#NULL!	1	14	1	4	4	1	2	2	1	1	1	1	1	1	1	1	2
78	6	3	1	1	1	4	1	1	1	1	15	1	1	9	0.5	1	1	1	6	#NULL!	1	10	#NULL!	2	#NULL!	95	#NULL!	168	#NULL!	34	#NULL!	#NULL!	1	14	1	4	4	1	2	2	1	1	1	1	1	1	1	1	2
48	7	4	1	1	2	0	4	1	1	1	24	1	1	9	0.5	1	2	1	24	#NULL!	1	20	#NULL!	0.5	#NULL!	50	#NULL!	154	#NULL!	21	#NULL!	#NULL!	1	30	1	3	1	2	1	1	2	2	2	1	2	1	1	1	1
98	7	4	1	1	2	0	4	1	1	1	24	1	1	9	0.5	1	2	1	24	#NULL!	1	20	#NULL!	0.5	#NULL!	50	#NULL!	154	#NULL!	21	#NULL!	#NULL!	1	30	1	3	1	2	1	1	2	2	2	1	2	1	1	1	1
6	2	1	1	2	1	1	4	1	2	2	4	1	1	1	12	2	2	1	5	#NULL!	1	3	#NULL!	0.25	#NULL!	50	#NULL!	168	#NULL!	18.2	#NULL!	#NULL!	1	20	1	4	5	1	1	1	1	1	1	1	1	2	2	1	1
16	1	1	1	2	2	0	3	2	3	1	2	1	2	9	0.5	1	2	2	2	#NULL!	1	1	#NULL!	2	#NULL!	70	#NULL!	170	#NULL!	24.5	#NULL!	#NULL!	1	4	1	4	4	1	1	1	1	1	1	1	1	1	1	2	1
23	2	1	1	2	1	1	2	1	1	1	15	1	1	8	0.5	1	2	1	10	#NULL!	2	5	#NULL!	1	#NULL!	65	#NULL!	165	#NULL!	23.5	#NULL!	#NULL!	1	15	1	4	5	1	2	1	1	1	2	1	1	1	2	1	1
29	1	1	1	2	1	2	3	1	3	1	19	1	1	8	1	1	1	2	10	#NULL!	2	10	#NULL!	5	#NULL!	80	#NULL!	170	#NULL!	28	#NULL!	#NULL!	1	20	1	4	4	2	2	2	2	2	1	1	2	1	2	1	2
47	1	1	1	2	1	3	1	2	1	1	30	1	1	8	0.5	1	1	1	30	#NULL!	2	10	#NULL!	0	#NULL!	55	#NULL!	150	#NULL!	29.5	#NULL!	#NULL!	1	35	1	4	2	2	2	2	2	2	2	2	2	2	2	2	2
56	2	1	1	2	1	1	4	1	2	2	4	1	1	1	12	2	2	1	5	#NULL!	1	3	#NULL!	0.25	#NULL!	50	#NULL!	168	#NULL!	18.2	#NULL!	#NULL!	1	20	1	4	5	1	1	1	1	1	1	1	1	2	2	1	1
66	1	1	1	2	2	0	3	2	3	1	2	1	2	9	0.5	1	2	2	2	#NULL!	1	1	#NULL!	2	#NULL!	70	#NULL!	170	#NULL!	24.5	#NULL!	#NULL!	1	4	1	4	4	1	1	1	1	1	1	1	1	1	1	2	1
73	2	1	1	2	1	1	2	1	1	1	15	1	1	8	0.5	1	2	1	10	#NULL!	2	5	#NULL!	1	#NULL!	65	#NULL!	165	#NULL!	23.5	#NULL!	#NULL!	1	15	1	4	5	1	2	1	1	1	2	1	1	1	2	1	1
79	1	1	1	2	1	2	3	1	3	1	19	1	1	8	1	1	1	2	10	#NULL!	2	10	#NULL!	5	#NULL!	80	#NULL!	170	#NULL!	28	#NULL!	#NULL!	1	20	1	4	4	2	2	2	2	2	1	1	2	1	2	1	2
97	1	1	1	2	1	3	1	2	1	1	30	1	1	8	0.5	1	1	1	30	#NULL!	2	10	#NULL!	0	#NULL!	55	#NULL!	150	#NULL!	29.5	#NULL!	#NULL!	1	35	1	4	2	2	2	2	2	2	2	2	2	2	2	2	2
18	3	2	1	2	1	2	3	1	2	1	24	2	1	8	1	1	1	1	20	#NULL!	2	10	#NULL!	20	#NULL!	68	#NULL!	170	#NULL!	22.2	#NULL!	#NULL!	1	24	1	3	3	3	3	3	3	3	3	3	3	3	3	3	3
24	3	2	1	2	1	2	2	2	1	1	24	1	1	8	0.5	1	2	1	20	#NULL!	2	10	#NULL!	5	#NULL!	70	#NULL!	178	#NULL!	22.5	#NULL!	#NULL!	1	22	1	4	5	2	2	2	1	1	2	2	1	1	1	1	2
37	4	2	1	2	2	0	2	2	3	2	18	1	1	9	1	1	1	1	3	#NULL!	2	3	#NULL!	2	#NULL!	80	#NULL!	165	#NULL!	29.5	#NULL!	#NULL!	1	19	1	3	1	1	2	1	1	2	1	2	1	2	2	2	2
68	3	2	1	2	1	2	3	1	2	1	24	2	1	8	1	1	1	1	20	#NULL!	2	10	#NULL!	20	#NULL!	68	#NULL!	170	#NULL!	22.2	#NULL!	#NULL!	1	24	1	3	3	3	3	3	3	3	3	3	3	3	3	3	3
74	3	2	1	2	1	2	2	2	1	1	24	1	1	8	0.5	1	2	1	20	#NULL!	2	10	#NULL!	5	#NULL!	70	#NULL!	178	#NULL!	22.5	#NULL!	#NULL!	1	22	1	4	5	2	2	2	1	1	2	2	1	1	1	1	2
87	4	2	1	2	2	0	2	2	3	2	18	1	1	9	1	1	1	1	3	#NULL!	2	3	#NULL!	2	#NULL!	80	#NULL!	165	#NULL!	29.5	#NULL!	#NULL!	1	19	1	3	1	1	2	1	1	2	1	2	1	2	2	2	2
102	3	2	1	2	2	0	2	2	3	1	12	1	1	9	5	1	1	1	9	#NULL!	2	18	#NULL!	3	#NULL!	75	#NULL!	168	#NULL!	27	#NULL!	#NULL!	1	19	1	5	5	1	1	1	1	1	2	1	1	2	1	1	1
115	3	2	1	2	2	0	2	2	3	1	12	1	1	9	5	1	1	1	9	#NULL!	2	18	#NULL!	3	#NULL!	75	#NULL!	168	#NULL!	27	#NULL!	#NULL!	1	19	1	5	5	1	1	1	1	1	2	1	1	2	1	1	1
8	6	3	1	2	1	3	4	1	3	1	13	1	1	8	0.5	1	1	2	2	#NULL!	1	12	#NULL!	3	#NULL!	66	#NULL!	153	#NULL!	28.19	#NULL!	#NULL!	1	3	1	2	2	1	2	2	1	2	3	3	3	3	2	3	3
10	6	3	1	2	1	2	4	1	1	1	3	1	1	9	1	1	2	2	3	#NULL!	2	3	#NULL!	0	#NULL!	73	#NULL!	178	#NULL!	23.3	#NULL!	#NULL!	1	7	1	3	3	2	3	3	3	3	3	3	3	3	3	2	2
11	5	3	1	2	1	2	2	1	3	1	4	1	1	9	8	1	1	2	6	#NULL!	2	4	#NULL!	0	#NULL!	50	#NULL!	160	#NULL!	19.8	#NULL!	#NULL!	1	18	1	4	3	1	1	1	2	2	2	3	3	3	3	1	1
20	6	3	1	2	1	0	1	2	3	1	15	1	1	1	1	1	1	2	10	#NULL!	2	10	#NULL!	12	#NULL!	60	#NULL!	178	#NULL!	19.5	#NULL!	#NULL!	1	18	1	5	1	1	1	2	1	1	1	2	1	1	1	2	1
21	5	3	1	2	1	1	2	2	1	1	10	1	1	8	10	2	2	1	8	#NULL!	1	1	#NULL!	2	#NULL!	81	#NULL!	170	#NULL!	28.5	#NULL!	#NULL!	1	15	1	5	5	1	1	1	1	1	2	1	1	2	1	1	1
32	6	3	1	2	1	4	1	1	1	1	25	1	1	9	1	1	1	2	20	#NULL!	2	10	#NULL!	6	#NULL!	95	#NULL!	178	#NULL!	30.5	#NULL!	#NULL!	1	27	1	4	2	2	2	2	2	2	2	2	1	1	2	2	2
39	6	3	1	2	1	3	1	2	3	1	20	1	1	8	0.5	1	1	2	25	#NULL!	1	15	#NULL!	6	#NULL!	95	#NULL!	170	#NULL!	37	#NULL!	#NULL!	1	30	1	5	1	1	1	1	1	1	1	1	1	1	1	1	1
46	6	3	1	2	2	0	2	2	3	1	19	1	2	1	1	1	2	1	15	#NULL!	1	15	#NULL!	4	#NULL!	65	#NULL!	180	#NULL!	28	#NULL!	#NULL!	1	26	1	3	2	2	2	2	1	1	2	1	2	1	2	2	2
58	6	3	1	2	1	3	4	1	3	1	13	1	1	8	0.5	1	1	2	2	#NULL!	1	12	#NULL!	3	#NULL!	66	#NULL!	153	#NULL!	28.19	#NULL!	#NULL!	1	3	1	2	2	1	2	2	1	2	3	3	3	3	2	3	3
60	6	3	1	2	1	2	4	1	1	1	3	1	1	9	1	1	2	2	3	#NULL!	2	3	#NULL!	0	#NULL!	73	#NULL!	178	#NULL!	23.3	#NULL!	#NULL!	1	7	1	3	3	2	3	3	3	3	3	3	3	3	3	2	2
61	5	3	1	2	1	2	2	1	3	1	4	1	1	9	8	1	1	2	6	#NULL!	2	4	#NULL!	0	#NULL!	50	#NULL!	160	#NULL!	19.8	#NULL!	#NULL!	1	18	1	4	3	1	1	1	2	2	2	3	3	3	3	1	1
70	6	3	1	2	1	0	1	2	3	1	15	1	1	1	1	1	1	2	10	#NULL!	2	10	#NULL!	12	#NULL!	60	#NULL!	178	#NULL!	19.5	#NULL!	#NULL!	1	18	1	5	1	1	1	2	1	1	1	2	1	1	1	2	1
71	5	3	1	2	1	1	2	2	1	1	10	1	1	8	10	2	2	1	8	#NULL!	1	1	#NULL!	2	#NULL!	81	#NULL!	170	#NULL!	28.5	#NULL!	#NULL!	1	15	1	5	5	1	1	1	1	1	2	1	1	2	1	1	1
82	6	3	1	2	1	4	1	1	1	1	25	1	1	9	1	1	1	2	20	#NULL!	2	10	#NULL!	6	#NULL!	95	#NULL!	178	#NULL!	30.5	#NULL!	#NULL!	1	27	1	4	2	2	2	2	2	2	2	2	1	1	2	2	2
89	6	3	1	2	1	3	1	2	3	1	20	1	1	8	0.5	1	1	2	25	#NULL!	1	15	#NULL!	6	#NULL!	95	#NULL!	170	#NULL!	37	#NULL!	#NULL!	1	30	1	5	1	1	1	1	1	1	1	1	1	1	1	1	1
96	6	3	1	2	2	0	2	2	3	1	19	1	2	1	1	1	2	1	15	#NULL!	1	15	#NULL!	4	#NULL!	65	#NULL!	180	#NULL!	28	#NULL!	#NULL!	1	26	1	3	2	2	2	2	1	1	2	1	2	1	2	2	2
103	5	3	1	2	1	4	2	2	3	1	10	2	1	8	0.5	1	1	2	2	#NULL!	1	10	#NULL!	10	#NULL!	89	#NULL!	168	#NULL!	30	#NULL!	#NULL!	1	10	1	3	1	2	1	1	2	2	1	2	2	1	2	1	2
104	5	3	1	2	1	4	3	2	1	1	12	1	2	9	10	2	2	2	10	#NULL!	1	1	#NULL!	0	#NULL!	78	#NULL!	170	#NULL!	27	#NULL!	#NULL!	1	10	1	4	1	1	1	2	2	2	3	3	1	1	1	1	1
110	5	3	1	2	1	3	2	2	1	1	10	1	1	9	10	2	1	1	10	#NULL!	1	10	#NULL!	5	#NULL!	73	#NULL!	168	#NULL!	25.5	#NULL!	#NULL!	1	15	1	4	1	2	1	1	2	2	2	1	1	1	1	2	1
112	6	3	1	2	1	0	2	1	1	1	10	1	1	1	10	2	1	1	10	#NULL!	1	10	#NULL!	5	#NULL!	68	#NULL!	160	#NULL!	24.5	#NULL!	#NULL!	1	10	1	4	1	1	1	1	1	1	1	1	1	1	1	1	1
116	5	3	1	2	1	4	2	2	3	1	10	2	1	8	0.5	1	1	2	2	#NULL!	1	10	#NULL!	10	#NULL!	89	#NULL!	168	#NULL!	30	#NULL!	#NULL!	1	10	1	3	1	2	1	1	2	2	1	2	2	1	2	1	2
117	5	3	1	2	1	4	3	2	1	1	12	1	2	9	10	2	2	2	10	#NULL!	1	1	#NULL!	0	#NULL!	78	#NULL!	170	#NULL!	27	#NULL!	#NULL!	1	10	1	4	1	1	1	2	2	2	3	3	1	1	1	1	1
123	5	3	1	2	1	3	2	2	1	1	10	1	1	9	10	2	1	1	10	#NULL!	1	10	#NULL!	5	#NULL!	73	#NULL!	168	#NULL!	25.5	#NULL!	#NULL!	1	15	1	4	1	2	1	1	2	2	2	1	1	1	1	2	1
125	6	3	1	2	1	0	2	1	1	1	10	1	1	1	10	2	1	1	10	#NULL!	1	10	#NULL!	5	#NULL!	68	#NULL!	160	#NULL!	24.5	#NULL!	#NULL!	1	10	1	4	1	1	1	1	1	1	1	1	1	1	1	1	1
40	7	4	1	2	1	5	1	2	2	1	10	2	1	9	0.5	1	1	1	20	#NULL!	1	15	#NULL!	0	#NULL!	98	#NULL!	165	#NULL!	37	#NULL!	#NULL!	1	15	1	5	1	1	1	1	1	1	1	1	1	1	1	1	1
45	7	4	1	2	1	4	1	2	1	1	24	1	1	9	2	1	1	1	10	#NULL!	2	5	#NULL!	6	#NULL!	60	#NULL!	179	#NULL!	19.5	#NULL!	#NULL!	1	30	1	4	2	2	2	2	1	1	1	1	1	2	1	1	1
90	7	4	1	2	1	5	1	2	2	1	10	2	1	9	0.5	1	1	1	20	#NULL!	1	15	#NULL!	0	#NULL!	98	#NULL!	165	#NULL!	37	#NULL!	#NULL!	1	15	1	5	1	1	1	1	1	1	1	1	1	1	1	1	1
95	7	4	1	2	1	4	1	2	1	1	24	1	1	9	2	1	1	1	10	#NULL!	2	5	#NULL!	6	#NULL!	60	#NULL!	179	#NULL!	19.5	#NULL!	#NULL!	1	30	1	4	2	2	2	2	1	1	1	1	1	2	1	1	1
107	7	4	1	2	1	5	1	1	1	1	8	1	1	9	0.5	1	1	1	9	#NULL!	1	10	#NULL!	0	#NULL!	88	#NULL!	165	#NULL!	30.5	#NULL!	#NULL!	1	20	1	5	1	1	1	1	1	1	1	1	1	1	1	1	1
120	7	4	1	2	1	5	1	1	1	1	8	1	1	9	0.5	1	1	1	9	#NULL!	1	10	#NULL!	0	#NULL!	88	#NULL!	165	#NULL!	30.5	#NULL!	#NULL!	1	20	1	5	1	1	1	1	1	1	1	1	1	1	1	1	1
3	2	1	1	3	2	0	4	1	1	1	30	1	1	8	3	1	2	1	20	#NULL!	2	10	#NULL!	5	#NULL!	90	#NULL!	165	#NULL!	33.3	#NULL!	#NULL!	1	30	1	4	4	1	1	1	1	1	1	1	1	2	2	1	1
36	2	1	1	3	1	1	3	1	1	1	11	1	1	9	1	1	2	2	5	#NULL!	2	2	#NULL!	10	#NULL!	78	#NULL!	160	#NULL!	30.5	#NULL!	#NULL!	1	15	1	5	1	1	1	1	1	1	1	1	1	1	1	1	1
53	2	1	1	3	2	0	4	1	1	1	30	1	1	8	3	1	2	1	20	#NULL!	2	10	#NULL!	5	#NULL!	90	#NULL!	165	#NULL!	33.3	#NULL!	#NULL!	1	30	1	4	4	1	1	1	1	1	1	1	1	2	2	1	1
86	2	1	1	3	1	1	3	1	1	1	11	1	1	9	1	1	2	2	5	#NULL!	2	2	#NULL!	10	#NULL!	78	#NULL!	160	#NULL!	30.5	#NULL!	#NULL!	1	15	1	5	1	1	1	1	1	1	1	1	1	1	1	1	1
113	4	2	1	3	1	1	3	1	1	1	8	1	1	9	8	1	1	1	1	#NULL!	1	10	#NULL!	1	#NULL!	58	#NULL!	154	#NULL!	25.3	#NULL!	#NULL!	1	10	1	4	1	1	1	1	1	1	1	1	1	1	2	2	2
126	4	2	1	3	1	1	3	1	1	1	8	1	1	9	8	1	1	1	1	#NULL!	1	10	#NULL!	1	#NULL!	58	#NULL!	154	#NULL!	25.3	#NULL!	#NULL!	1	10	1	4	1	1	1	1	1	1	1	1	1	1	2	2	2
19	7	4	1	3	1	0	2	2	3	1	15	1	1	1	1	1	1	2	10	#NULL!	2	10	#NULL!	12	#NULL!	54	#NULL!	178	#NULL!	17.3	#NULL!	#NULL!	1	18	1	5	1	1	1	2	1	1	1	2	1	1	1	2	1
69	7	4	1	3	1	0	2	2	3	1	15	1	1	1	1	1	1	2	10	#NULL!	2	10	#NULL!	12	#NULL!	54	#NULL!	178	#NULL!	17.3	#NULL!	#NULL!	1	18	1	5	1	1	1	2	1	1	1	2	1	1	1	2	1
1	7	4	1	3	1	2	2	2	2	1	9	1	1	8	4	1	2	2	6	#NULL!	1	3	#NULL!	2	#NULL!	69	#NULL!	165	#NULL!	24	#NULL!	#NULL!	1	3	1	4	5	1	1	1	1	1	1	1	1	1	1	1	1
51	7	4	1	3	1	2	2	2	2	1	9	1	1	8	4	1	2	2	6	#NULL!	1	3	#NULL!	2	#NULL!	69	#NULL!	165	#NULL!	24	#NULL!	#NULL!	1	3	1	4	5	1	1	1	1	1	1	1	1	1	1	1	1
12	5	3	1	1	1	2	3	1	3	1	4	1	1	9	5	1	1	1	8	#NULL!	2	5	#NULL!	1	#NULL!	55	#NULL!	170	#NULL!	19.5	#NULL!	#NULL!	2	20	1	3	3	1	2	2	2	3	2	3	3	3	3	2	2
22	6	3	1	1	1	3	2	2	1	1	24	1	1	8	0.5	1	2	1	20	#NULL!	1	12	#NULL!	4	#NULL!	85	#NULL!	170	#NULL!	32.5	#NULL!	#NULL!	2	24	1	3	4	2	2	2	2	2	2	3	1	2	2	2	1
62	5	3	1	1	1	2	3	1	3	1	4	1	1	9	5	1	1	1	8	#NULL!	2	5	#NULL!	1	#NULL!	55	#NULL!	170	#NULL!	19.5	#NULL!	#NULL!	2	20	1	3	3	1	2	2	2	3	2	3	3	3	3	2	2
72	6	3	1	1	1	3	2	2	1	1	24	1	1	8	0.5	1	2	1	20	#NULL!	1	12	#NULL!	4	#NULL!	85	#NULL!	170	#NULL!	32.5	#NULL!	#NULL!	2	24	1	3	4	2	2	2	2	2	2	3	1	2	2	2	1
5	2	1	1	2	1	1	4	1	2	2	4	1	1	1	12	2	2	1	5	#NULL!	1	3	#NULL!	0.25	#NULL!	50	#NULL!	168	#NULL!	18.2	#NULL!	#NULL!	2	20	1	4	5	1	1	1	1	1	1	1	1	2	2	1	1
13	2	1	1	2	1	2	3	2	1	1	7	1	1	1	6	1	2	2	11	#NULL!	2	7	#NULL!	0.5	#NULL!	84	#NULL!	159	#NULL!	31	#NULL!	#NULL!	2	10	1	4	4	2	2	1	2	3	3	1	2	2	2	1	1
15	2	1	1	2	1	2	2	2	1	1	9	1	1	1	1	1	1	1	3	#NULL!	2	0	#NULL!	0	#NULL!	74	#NULL!	160	#NULL!	27	#NULL!	#NULL!	2	1	1	3	4	1	2	2	2	2	3	2	2	2	3	3	1
17	2	1	1	2	2	0	2	1	1	1	10	1	1	1	0.5	1	1	1	10	#NULL!	2	0	#NULL!	7	#NULL!	70	#NULL!	150	#NULL!	30	#NULL!	#NULL!	2	10	1	3	4	2	2	2	2	1	3	2	2	1	2	2	2
25	1	1	1	2	1	2	2	1	2	1	25	1	1	9	20	2	2	1	15	#NULL!	1	10	#NULL!	6	#NULL!	80	#NULL!	178	#NULL!	25.5	#NULL!	#NULL!	2	20	1	3	4	2	2	2	2	2	2	2	2	3	1	2	2
35	1	1	1	2	2	0	2	2	1	1	8	1	1	1	0.5	1	2	2	2	#NULL!	2	0	#NULL!	8	#NULL!	75	#NULL!	170	#NULL!	26.5	#NULL!	#NULL!	2	10	1	3	4	1	2	1	1	1	1	2	2	2	1	2	2
55	2	1	1	2	1	1	4	1	2	2	4	1	1	1	12	2	2	1	5	#NULL!	1	3	#NULL!	0.25	#NULL!	50	#NULL!	168	#NULL!	18.2	#NULL!	#NULL!	2	20	1	4	5	1	1	1	1	1	1	1	1	2	2	1	1
63	2	1	1	2	1	2	3	2	1	1	7	1	1	1	6	1	2	2	11	#NULL!	2	7	#NULL!	0.5	#NULL!	84	#NULL!	159	#NULL!	31	#NULL!	#NULL!	2	10	1	4	4	2	2	1	2	3	3	1	2	2	2	1	1
65	2	1	1	2	1	2	2	2	1	1	9	1	1	1	1	1	1	1	3	#NULL!	2	0	#NULL!	0	#NULL!	74	#NULL!	160	#NULL!	27	#NULL!	#NULL!	2	1	1	3	4	1	2	2	2	2	3	2	2	2	3	3	1
67	2	1	1	2	2	0	2	1	1	1	10	1	1	1	0.5	1	1	1	10	#NULL!	2	0	#NULL!	7	#NULL!	70	#NULL!	150	#NULL!	30	#NULL!	#NULL!	2	10	1	3	4	2	2	2	2	1	3	2	2	1	2	2	2
75	1	1	1	2	1	2	2	1	2	1	25	1	1	9	20	2	2	1	15	#NULL!	1	10	#NULL!	6	#NULL!	80	#NULL!	178	#NULL!	25.5	#NULL!	#NULL!	2	20	1	3	4	2	2	2	2	2	2	2	2	3	1	2	2
85	1	1	1	2	2	0	2	2	1	1	8	1	1	1	0.5	1	2	2	2	#NULL!	2	0	#NULL!	8	#NULL!	75	#NULL!	170	#NULL!	26.5	#NULL!	#NULL!	2	10	1	3	4	1	2	1	1	1	1	2	2	2	1	2	2
101	2	1	1	2	1	2	3	2	1	1	15	1	1	9	0.5	1	1	1	8	#NULL!	2	15	#NULL!	5	#NULL!	62	#NULL!	172	#NULL!	21.3	#NULL!	#NULL!	2	10	1	4	4	1	1	2	1	3	3	3	3	3	2	1	2
105	1	1	1	2	1	1	4	1	2	1	10	1	1	8	0.5	1	2	2	5	#NULL!	2	10	#NULL!	10	#NULL!	68	#NULL!	168	#NULL!	23	#NULL!	#NULL!	2	12	1	2	3	3	3	3	3	3	3	3	3	3	3	3	3
109	1	1	1	2	1	3	2	2	1	1	10	1	1	1	1	1	2	2	5	#NULL!	1	10	#NULL!	10	#NULL!	85	#NULL!	170	#NULL!	30	#NULL!	#NULL!	2	12	1	3	3	1	1	2	1	1	2	1	1	2	1	2	1
114	2	1	1	2	1	2	3	2	1	1	15	1	1	9	0.5	1	1	1	8	#NULL!	2	15	#NULL!	5	#NULL!	62	#NULL!	172	#NULL!	21.3	#NULL!	#NULL!	2	10	1	4	4	1	1	2	1	3	3	3	3	3	2	1	2
118	1	1	1	2	1	1	4	1	2	1	10	1	1	8	0.5	1	2	2	5	#NULL!	2	10	#NULL!	10	#NULL!	68	#NULL!	168	#NULL!	23	#NULL!	#NULL!	2	12	1	2	3	3	3	3	3	3	3	3	3	3	3	3	3
122	1	1	1	2	1	3	2	2	1	1	10	1	1	1	1	1	2	2	5	#NULL!	1	10	#NULL!	10	#NULL!	85	#NULL!	170	#NULL!	30	#NULL!	#NULL!	2	12	1	3	3	1	1	2	1	1	2	1	1	2	1	2	1
26	3	2	1	2	2	0	3	1	1	1	20	1	1	1	1	1	1	2	10	#NULL!	2	0	#NULL!	14	#NULL!	85	#NULL!	175	#NULL!	26.5	#NULL!	#NULL!	2	17	1	3	4	2	1	2	2	2	1	1	1	1	2	1	1
30	3	2	1	2	2	0	2	2	1	1	10	2	1	9	0.5	1	1	1	5	#NULL!	1	0	#NULL!	5	#NULL!	95	#NULL!	168	#NULL!	34	#NULL!	#NULL!	2	12	1	3	4	2	2	2	1	2	2	2	2	2	2	1	2
34	4	2	1	2	1	2	3	1	1	1	20	1	1	8	2	1	2	2	10	#NULL!	2	8	#NULL!	10	#NULL!	70	#NULL!	170	#NULL!	24.5	#NULL!	#NULL!	2	18	1	2	3	3	3	3	3	3	3	3	3	3	3	3	3
42	3	2	1	2	2	0	2	1	1	1	8	1	1	8	0.5	1	2	1	10	#NULL!	1	15	#NULL!	3	#NULL!	95	#NULL!	168	#NULL!	29.5	#NULL!	#NULL!	2	18	1	3	3	1	2	2	2	1	2	1	3	2	2	2	2
43	3	2	1	2	1	1	2	2	1	1	10	1	1	1	1	1	1	1	8	#NULL!	1	0	#NULL!	3	#NULL!	90	#NULL!	178	#NULL!	28.5	#NULL!	#NULL!	2	12	1	3	2	2	2	3	2	2	3	3	2	2	3	2	2
76	3	2	1	2	2	0	3	1	1	1	20	1	1	1	1	1	1	2	10	#NULL!	2	0	#NULL!	14	#NULL!	85	#NULL!	175	#NULL!	26.5	#NULL!	#NULL!	2	17	1	3	4	2	1	2	2	2	1	1	1	1	2	1	1
80	3	2	1	2	2	0	2	2	1	1	10	2	1	9	0.5	1	1	1	5	#NULL!	1	0	#NULL!	5	#NULL!	95	#NULL!	168	#NULL!	34	#NULL!	#NULL!	2	12	1	3	4	2	2	2	1	2	2	2	2	2	2	1	2
84	4	2	1	2	1	2	3	1	1	1	20	1	1	8	2	1	2	2	10	#NULL!	2	8	#NULL!	10	#NULL!	70	#NULL!	170	#NULL!	24.5	#NULL!	#NULL!	2	18	1	2	3	3	3	3	3	3	3	3	3	3	3	3	3
92	3	2	1	2	2	0	2	1	1	1	8	1	1	8	0.5	1	2	1	10	#NULL!	1	15	#NULL!	3	#NULL!	95	#NULL!	168	#NULL!	29.5	#NULL!	#NULL!	2	18	1	3	3	1	2	2	2	1	2	1	3	2	2	2	2
93	3	2	1	2	1	1	2	2	1	1	10	1	1	1	1	1	1	1	8	#NULL!	1	0	#NULL!	3	#NULL!	90	#NULL!	178	#NULL!	28.5	#NULL!	#NULL!	2	12	1	3	2	2	2	3	2	2	3	3	2	2	3	2	2
111	3	2	1	2	1	0	2	1	1	1	15	1	1	9	1	1	2	1	10	#NULL!	2	0	#NULL!	6	#NULL!	74	#NULL!	158	#NULL!	29.5	#NULL!	#NULL!	2	19	1	3	3	1	1	1	2	2	3	3	3	3	1	1	1
124	3	2	1	2	1	0	2	1	1	1	15	1	1	9	1	1	2	1	10	#NULL!	2	0	#NULL!	6	#NULL!	74	#NULL!	158	#NULL!	29.5	#NULL!	#NULL!	2	19	1	3	3	1	1	1	2	2	3	3	3	3	1	1	1
7	6	3	1	2	1	3	4	1	3	1	13	1	1	8	0.5	1	1	2	2	#NULL!	1	12	#NULL!	3	#NULL!	66	#NULL!	153	#NULL!	28.19	#NULL!	#NULL!	2	3	1	3	2	1	2	2	1	2	3	3	3	3	2	3	3
9	6	3	1	2	1	2	4	1	1	1	3	1	1	9	1	1	2	2	3	#NULL!	2	3	#NULL!	0	#NULL!	73	#NULL!	178	#NULL!	23.3	#NULL!	#NULL!	2	7	1	3	3	2	3	3	3	3	3	3	3	3	3	2	2
33	6	3	1	2	1	3	1	2	1	1	30	1	1	8	0.5	1	2	1	25	#NULL!	1	20	#NULL!	0	#NULL!	90	#NULL!	168	#NULL!	32.5	#NULL!	#NULL!	2	35	1	4	1	1	1	1	1	2	2	1	1	1	2	1	2
38	5	3	1	2	1	1	3	1	3	1	18	1	1	1	4	1	1	2	10	#NULL!	2	10	#NULL!	6	#NULL!	85	#NULL!	170	#NULL!	29.5	#NULL!	#NULL!	2	20	1	4	2	2	2	2	1	1	2	2	2	2	2	2	2
49	6	3	1	2	1	6	1	2	1	2	10	1	2	9	1	1	1	1	10	#NULL!	1	1	#NULL!	2	#NULL!	58	#NULL!	180	#NULL!	18.5	#NULL!	#NULL!	2	15	1	3	4	2	2	23	3	2	3	2	3	2	3	3	3
57	6	3	1	2	1	3	4	1	3	1	13	1	1	8	0.5	1	1	2	2	#NULL!	1	12	#NULL!	3	#NULL!	66	#NULL!	153	#NULL!	28.19	#NULL!	#NULL!	2	3	1	3	2	1	2	2	1	2	3	3	3	3	2	3	3
59	6	3	1	2	1	2	4	1	1	1	3	1	1	9	1	1	2	2	3	#NULL!	2	3	#NULL!	0	#NULL!	73	#NULL!	178	#NULL!	23.3	#NULL!	#NULL!	2	7	1	3	3	2	3	3	3	3	3	3	3	3	3	2	2
83	6	3	1	2	1	3	1	2	1	1	30	1	1	8	0.5	1	2	1	25	#NULL!	1	20	#NULL!	0	#NULL!	90	#NULL!	168	#NULL!	32.5	#NULL!	#NULL!	2	35	1	4	1	1	1	1	1	2	2	1	1	1	2	1	2
88	5	3	1	2	1	1	3	1	3	1	18	1	1	1	4	1	1	2	10	#NULL!	2	10	#NULL!	6	#NULL!	85	#NULL!	170	#NULL!	29.5	#NULL!	#NULL!	2	20	1	4	2	2	2	2	1	1	2	2	2	2	2	2	2
99	6	3	1	2	1	6	1	2	1	2	10	1	2	9	1	1	1	1	10	#NULL!	1	1	#NULL!	2	#NULL!	58	#NULL!	180	#NULL!	18.5	#NULL!	#NULL!	2	15	1	3	4	2	2	23	3	2	3	2	3	2	3	3	3
108	6	3	1	2	1	2	1	2	3	1	9	1	1	9	0.5	1	2	2	10	#NULL!	1	10	#NULL!	8	#NULL!	89	#NULL!	178	#NULL!	29.5	#NULL!	#NULL!	2	15	1	4	3	2	2	2	2	2	2	1	2	1	3	1	2
121	6	3	1	2	1	2	1	2	3	1	9	1	1	9	0.5	1	2	2	10	#NULL!	1	10	#NULL!	8	#NULL!	89	#NULL!	178	#NULL!	29.5	#NULL!	#NULL!	2	15	1	4	3	2	2	2	2	2	2	1	2	1	3	1	2
27	7	4	1	2	1	5	1	2	1	1	10	2	1	8	0.5	1	2	1	5	#NULL!	1	7	#NULL!	0	#NULL!	95	#NULL!	170	#NULL!	33	#NULL!	#NULL!	2	19	2	3	4	1	1	1	1	1	2	1	1	2	1	2	1
31	7	4	1	2	1	5	1	2	1	2	14	1	1	8	1	1	1	1	8	#NULL!	1	2	#NULL!	0	#NULL!	90	#NULL!	168	#NULL!	32	#NULL!	#NULL!	2	15	1	5	1	1	1	1	1	1	1	1	1	1	1	1	1
44	7	4	1	2	1	5	1	2	3	2	9	2	2	9	10	2	2	1	5	#NULL!	1	0	#NULL!	0	#NULL!	99	#NULL!	178	#NULL!	30	#NULL!	#NULL!	2	12	1	5	1	1	1	1	1	1	1	1	1	1	1	1	1
77	7	4	1	2	1	5	1	2	1	1	10	2	1	8	0.5	1	2	1	5	#NULL!	1	7	#NULL!	0	#NULL!	95	#NULL!	170	#NULL!	33	#NULL!	#NULL!	2	19	2	3	4	1	1	1	1	1	2	1	1	2	1	2	1
81	7	4	1	2	1	5	1	2	1	2	14	1	1	8	1	1	1	1	8	#NULL!	1	2	#NULL!	0	#NULL!	90	#NULL!	168	#NULL!	32	#NULL!	#NULL!	2	15	1	5	1	1	1	1	1	1	1	1	1	1	1	1	1
94	7	4	1	2	1	5	1	2	3	2	9	2	2	9	10	2	2	1	5	#NULL!	1	0	#NULL!	0	#NULL!	99	#NULL!	178	#NULL!	30	#NULL!	#NULL!	2	12	1	5	1	1	1	1	1	1	1	1	1	1	1	1	1
50	1	1	1	3	1	1	3	1	3	1	5	1	2	1	1	1	2	1	2	#NULL!	2	0	#NULL!	1	#NULL!	63	#NULL!	174	#NULL!	24	#NULL!	#NULL!	2	10	1	2	3	3	3	3	3	3	2	3	2	2	2	3	2
100	1	1	1	3	1	1	3	1	3	1	5	1	2	1	1	1	2	1	2	#NULL!	2	0	#NULL!	1	#NULL!	63	#NULL!	174	#NULL!	24	#NULL!	#NULL!	2	10	1	2	3	3	3	3	3	3	2	3	2	2	2	3	2
106	2	1	1	3	2	0	3	1	1	1	7	1	2	1	0.5	1	1	2	8	#NULL!	2	0	#NULL!	8	#NULL!	80	#NULL!	169	#NULL!	22	#NULL!	#NULL!	2	8	1	2	3	3	3	3	3	3	3	3	3	3	3	3	3
119	2	1	1	3	2	0	3	1	1	1	7	1	2	1	0.5	1	1	2	8	#NULL!	2	0	#NULL!	8	#NULL!	80	#NULL!	169	#NULL!	22	#NULL!	#NULL!	2	8	1	2	3	3	3	3	3	3	3	3	3	3	3	3	3
4	3	2	1	3	2	0	4	1	1	1	29	1	1	8	0.5	1	2	1	18	#NULL!	2	9	#NULL!	4	#NULL!	89	#NULL!	167	#NULL!	32.5	#NULL!	#NULL!	2	30	1	2	3	2	2	2	2	2	2	3	3	2	2	2	2
41	4	2	1	3	1	1	4	1	1	1	30	1	1	8	5	1	1	1	26	#NULL!	1	10	#NULL!	0	#NULL!	98	#NULL!	170	#NULL!	34.5	#NULL!	#NULL!	2	35	1	3	3	1	1	1	2	2	3	3	3	3	3	3	1
54	3	2	1	3	2	0	4	1	1	1	29	1	1	8	0.5	1	2	1	18	#NULL!	2	9	#NULL!	4	#NULL!	89	#NULL!	167	#NULL!	32.5	#NULL!	#NULL!	2	30	1	2	3	2	2	2	2	2	2	3	3	2	2	2	2
91	4	2	1	3	1	1	4	1	1	1	30	1	1	8	5	1	1	1	26	#NULL!	1	10	#NULL!	0	#NULL!	98	#NULL!	170	#NULL!	34.5	#NULL!	#NULL!	2	35	1	3	3	1	1	1	2	2	3	3	3	3	3	3	1
2	7	4	1	3	1	1	2	2	2	1	8	1	1	8	3.5	1	1	2	7	#NULL!	1	3	#NULL!	1.5	#NULL!	70	#NULL!	168	#NULL!	25	#NULL!	#NULL!	2	3.5	1	3	4	2	2	2	2	3	2	2	2	3	3	2	2
52	7	4	1	3	1	1	2	2	2	1	8	1	1	8	3.5	1	1	2	7	#NULL!	1	3	#NULL!	1.5	#NULL!	70	#NULL!	168	#NULL!	25	#NULL!	#NULL!	2	3.5	1	3	4	2	2	2	2	3	2	2	2	3	3	2	2
127	7	4	1	3	1	1	2	2	2	1	8	1	1	8	3.5	1	1	2	7	#NULL!	1	3	#NULL!	1.5	#NULL!	70	#NULL!	168	#NULL!	25	#NULL!	#NULL!	2	3.5	1	3	4	2	2	2	2	3	2	2	2	3	3	2	2
[truncated: 64 more columns]
