# Supplementary material for: Comparison of sexual function of people with colorectal cancer with and without colostomy bag in Iran: a comparative cross-sectional study
Source: Sci Rep. 2023 Aug 2;13:12558. doi: 10.1038/s41598-023-39728-9 (PMC10397230; doi:10.1038/s41598-023-39728-9)
Supplement: Supplementary file 3 — Supplementary Information 3. [file 41598_2023_39728_MOESM3_ESM.xlsx]

## Sheet: male
code	age	cage	sex	maritalstatuse	havingchild	numberofchild	education	job	adequacyofincome	insurance	durationofillness	adress	typeofhousing	typeoftreatment	lastchemo	clastchemo	familyhistory	metastasis	numberofcourses	cnumberofcourses	otherdisease	timeofsurgery	ctimeofsurgery	exerciseinweek	cexerciseinweek	weight	cweight	height	cheight	BMI	cBMI	cBMI1	colestomy	timeofdetection	sexualactivitybeforeillness	SF1	SF2	SF3	SF4	SF5	SF6	SF7	SF8	SF9	SF10	SF11	SF12	SF13	SF14
10	1	1	1	1	2	0	3	1	1	2	4	1	1	1	0.5	1	2	2	2	#NULL!	2	1	#NULL!	5	#NULL!	65	#NULL!	172	#NULL!	22.5	#NULL!	#NULL!	1	8	1	4	4	1	1	1	2	2	1	1	2	1	2	1	1
47	1	1	1	1	2	0	4	1	1	1	8	1	1	9	0.5	1	2	1	6	#NULL!	2	2	#NULL!	7	#NULL!	75	#NULL!	178	#NULL!	24.5	#NULL!	#NULL!	1	10	1	3	4	3	3	3	3	3	3	2	2	2	3	3	3
60	1	1	1	1	2	0	3	1	1	2	4	1	1	1	0.5	1	2	2	2	#NULL!	2	1	#NULL!	5	#NULL!	65	#NULL!	172	#NULL!	22.5	#NULL!	#NULL!	1	8	1	4	4	1	1	1	2	2	1	1	2	1	2	1	1
97	1	1	1	1	2	0	4	1	1	1	8	1	1	9	0.5	1	2	1	6	#NULL!	2	2	#NULL!	7	#NULL!	75	#NULL!	178	#NULL!	24.5	#NULL!	#NULL!	1	10	1	3	4	3	3	3	3	3	3	2	2	2	3	3	3
111	1	1	1	1	2	0	3	1	1	2	4	1	1	1	0.5	1	2	2	2	#NULL!	2	1	#NULL!	5	#NULL!	65	#NULL!	172	#NULL!	22.5	#NULL!	#NULL!	1	8	1	4	4	1	1	1	2	2	1	1	2	1	2	1	1
8	1	1	1	2	2	0	4	1	3	1	2	1	1	1	1	1	2	1	2	#NULL!	2	0	#NULL!	0	#NULL!	96	#NULL!	178	#NULL!	31	#NULL!	#NULL!	1	5	1	5	4	2	2	2	2	3	2	3	2	2	3	2	2
20	1	1	1	2	2	0	3	1	3	1	10	1	1	9	0.5	1	1	2	2	#NULL!	2	1	#NULL!	7	#NULL!	70	#NULL!	170	#NULL!	24.5	#NULL!	#NULL!	1	10	1	2	2	2	2	2	2	2	2	2	2	2	2	1	2
35	1	1	1	2	2	0	4	1	1	2	10	1	1	8	9	1	1	2	1	#NULL!	2	7	#NULL!	10	#NULL!	72	#NULL!	172	#NULL!	23	#NULL!	#NULL!	1	15	1	3	4	3	3	3	3	3	3	2	2	3	2	2	2
43	1	1	1	2	2	0	3	1	1	1	30	1	1	8	0.5	1	2	1	20	#NULL!	1	10	#NULL!	0	#NULL!	95	#NULL!	178	#NULL!	31	#NULL!	#NULL!	1	10	1	3	5	2	2	2	2	2	2	2	2	2	2	2	2
50	1	1	1	2	2	0	3	2	3	2	6	1	2	9	0.5	1	1	2	7	#NULL!	2	1	#NULL!	4	#NULL!	74	#NULL!	165	#NULL!	28.8	#NULL!	#NULL!	1	15	1	4	4	2	2	2	2	1	1	1	1	1	1	1	1
58	1	1	1	2	2	0	4	1	3	1	2	1	1	1	1	1	2	1	2	#NULL!	2	0	#NULL!	0	#NULL!	96	#NULL!	178	#NULL!	31	#NULL!	#NULL!	1	5	1	5	4	2	2	2	2	3	2	3	2	2	3	2	2
85	1	1	1	2	2	0	4	1	1	2	10	1	1	8	9	1	1	2	1	#NULL!	2	7	#NULL!	10	#NULL!	72	#NULL!	172	#NULL!	23	#NULL!	#NULL!	1	15	1	3	4	3	3	3	3	3	3	2	2	3	2	2	2
93	1	1	1	2	2	0	3	1	1	1	30	1	1	8	0.5	1	2	1	20	#NULL!	1	10	#NULL!	0	#NULL!	95	#NULL!	178	#NULL!	31	#NULL!	#NULL!	1	10	1	3	5	2	2	2	2	2	2	2	2	2	2	2	2
100	1	1	1	2	2	0	3	2	3	2	6	1	2	9	0.5	1	1	2	7	#NULL!	2	1	#NULL!	4	#NULL!	74	#NULL!	165	#NULL!	28.8	#NULL!	#NULL!	1	15	1	4	4	2	2	2	2	1	1	1	1	1	1	1	1
109	1	1	1	2	2	0	4	1	3	1	2	1	1	1	1	1	2	1	2	#NULL!	2	0	#NULL!	0	#NULL!	96	#NULL!	178	#NULL!	31	#NULL!	#NULL!	1	5	1	5	4	2	2	2	2	3	2	3	2	2	3	2	2
7	3	2	1	2	2	0	4	1	3	1	2	1	2	1	1	1	2	1	2	#NULL!	2	0	#NULL!	0	#NULL!	96	#NULL!	178	#NULL!	31	#NULL!	#NULL!	1	5	1	4	5	2	2	2	2	1	1	1	1	3	2	2	2
13	4	2	1	2	1	4	4	1	2	1	11	1	1	1	4	1	2	2	3	#NULL!	2	5	#NULL!	0	#NULL!	78	#NULL!	185	#NULL!	23.5	#NULL!	#NULL!	1	20	1	3	2	1	3	3	1	3	2	2	3	3	3	3	2
17	4	2	1	2	2	0	3	2	3	2	14	1	1	8	1	1	2	2	10	#NULL!	2	8	#NULL!	0	#NULL!	73	#NULL!	168	#NULL!	24.9	#NULL!	#NULL!	1	16	1	3	2	2	2	2	2	2	2	2	2	2	2	2	2
63	4	2	1	2	1	4	4	1	2	1	11	1	1	1	4	1	2	2	3	#NULL!	2	5	#NULL!	0	#NULL!	78	#NULL!	185	#NULL!	23.5	#NULL!	#NULL!	1	20	1	3	2	1	3	3	1	3	2	2	3	3	3	3	2
67	4	2	1	2	2	0	3	2	3	2	14	1	1	8	1	1	2	2	10	#NULL!	2	8	#NULL!	0	#NULL!	73	#NULL!	168	#NULL!	24.9	#NULL!	#NULL!	1	16	1	3	2	2	2	2	2	2	2	2	2	2	2	2	2
114	4	2	1	2	1	4	4	1	2	1	11	1	1	1	4	1	2	2	3	#NULL!	2	5	#NULL!	0	#NULL!	78	#NULL!	185	#NULL!	23.5	#NULL!	#NULL!	1	20	1	3	2	1	3	3	1	3	2	2	3	3	3	3	2
118	4	2	1	2	2	0	3	2	3	2	14	1	1	8	1	1	2	2	10	#NULL!	2	8	#NULL!	0	#NULL!	73	#NULL!	168	#NULL!	24.9	#NULL!	#NULL!	1	16	1	3	2	2	2	2	2	2	2	2	2	2	2	2	2
11	5	3	1	2	1	2	3	1	2	1	22	1	1	8	6	1	2	1	18	#NULL!	2	22	#NULL!	3	#NULL!	66	#NULL!	175	#NULL!	21.9	#NULL!	#NULL!	1	25	1	3	3	1	3	2	3	3	2	3	3	2	2	2	2
48	5	3	1	2	1	4	2	1	1	1	10	1	1	8	1	1	1	1	10	#NULL!	1	5	#NULL!	0	#NULL!	78	#NULL!	170	#NULL!	23	#NULL!	#NULL!	1	18	1	4	4	2	2	2	2	2	1	1	1	2	1	1	2
61	5	3	1	2	1	2	3	1	2	1	22	1	1	8	6	1	2	1	18	#NULL!	2	22	#NULL!	3	#NULL!	66	#NULL!	175	#NULL!	21.9	#NULL!	#NULL!	1	25	1	3	3	1	3	2	3	3	2	3	3	2	2	2	2
112	5	3	1	2	1	2	3	1	2	1	22	1	1	8	6	1	2	1	18	#NULL!	2	22	#NULL!	3	#NULL!	66	#NULL!	175	#NULL!	21.9	#NULL!	#NULL!	1	25	1	3	3	1	3	2	3	3	2	3	3	2	2	2	2
1	6	3	1	2	1	3	4	1	2	1	5	1	1	8	3	1	2	1	30	#NULL!	1	1	#NULL!	1	#NULL!	92	#NULL!	178	#NULL!	33	#NULL!	#NULL!	1	24	1	3	2	3	3	3	3	3	3	3	3	3	3	3	3
3	6	3	1	2	1	5	2	1	1	1	8	1	1	8	2	1	2	2	8	#NULL!	2	5	#NULL!	0	#NULL!	100	#NULL!	180	#NULL!	31.2	#NULL!	#NULL!	1	8	1	2	4	1	1	3	3	3	1	3	2	3	3	1	3
5	6	3	1	2	1	1	3	1	1	1	13	1	1	8	6	1	1	1	20	#NULL!	2	6	#NULL!	0	#NULL!	72	#NULL!	177	#NULL!	23.3	#NULL!	#NULL!	1	17	1	4	5	1	2	3	1	3	2	1	1	2	3	3	3
6	6	3	1	2	1	1	3	1	1	1	12	1	1	1	5	1	1	1	18	#NULL!	2	5	#NULL!	0	#NULL!	73	#NULL!	176	#NULL!	23.2	#NULL!	#NULL!	1	18	1	3	3	2	3	3	3	3	3	3	3	3	3	3	3
15	6	3	1	2	1	2	4	1	1	1	3	1	1	9	2	1	2	2	3	#NULL!	2	3	#NULL!	0	#NULL!	73	#NULL!	178	#NULL!	23.3	#NULL!	#NULL!	1	3	1	3	3	2	3	3	3	3	3	3	3	3	3	2	2
22	6	3	1	2	1	2	1	2	1	1	9	1	1	8	6	1	2	2	1	#NULL!	2	5	#NULL!	0	#NULL!	45	#NULL!	150	#NULL!	20	#NULL!	#NULL!	1	10	1	4	4	1	1	1	2	3	3	1	2	3	2	2	2
24	6	3	1	2	1	4	3	1	1	1	9	1	1	1	9	1	1	1	8	#NULL!	1	0	#NULL!	0	#NULL!	52	#NULL!	160	#NULL!	20.5	#NULL!	#NULL!	1	10	1	5	5	1	1	1	1	1	1	1	1	1	1	1	1
27	6	3	1	2	2	0	3	1	1	1	20	1	1	9	20	2	2	2	15	#NULL!	2	10	#NULL!	6	#NULL!	55	#NULL!	179	#NULL!	18.5	#NULL!	#NULL!	1	24	1	3	2	2	2	2	2	2	2	2	2	2	2	2	2
34	6	3	1	2	1	3	3	1	1	1	16	1	2	8	18	2	1	2	15	#NULL!	1	10	#NULL!	6	#NULL!	79	#NULL!	168	#NULL!	28	#NULL!	#NULL!	1	20	1	4	5	2	2	2	2	2	2	1	1	1	3	2	2
42	6	3	1	2	1	3	2	1	1	1	18	1	1	8	10	2	1	2	15	#NULL!	1	12	#NULL!	0	#NULL!	100	#NULL!	192	#NULL!	24	#NULL!	#NULL!	1	10	1	2	2	2	2	2	2	2	2	2	2	2	2	2	2
51	6	3	1	2	1	3	4	1	2	1	5	1	1	8	3	1	2	1	30	#NULL!	1	1	#NULL!	1	#NULL!	92	#NULL!	178	#NULL!	33	#NULL!	#NULL!	1	24	1	3	2	3	3	3	3	3	3	3	3	3	3	3	3
53	6	3	1	2	1	5	2	1	1	1	8	1	1	8	2	1	2	2	8	#NULL!	2	5	#NULL!	0	#NULL!	100	#NULL!	180	#NULL!	31.2	#NULL!	#NULL!	1	8	1	2	4	1	1	3	3	3	1	3	2	3	3	1	3
55	6	3	1	2	1	1	3	1	1	1	13	1	1	8	6	1	1	1	20	#NULL!	2	6	#NULL!	0	#NULL!	72	#NULL!	177	#NULL!	23.3	#NULL!	#NULL!	1	17	1	4	5	1	2	3	1	3	2	1	1	2	3	3	3
72	6	3	1	2	1	2	1	2	1	1	9	1	1	8	6	1	2	2	1	#NULL!	2	5	#NULL!	0	#NULL!	45	#NULL!	150	#NULL!	20	#NULL!	#NULL!	1	10	1	4	4	1	1	1	2	3	3	1	2	3	2	2	2
74	6	3	1	2	1	4	3	1	1	1	9	1	1	1	9	1	1	1	8	#NULL!	1	0	#NULL!	0	#NULL!	52	#NULL!	160	#NULL!	20.5	#NULL!	#NULL!	1	10	1	5	5	1	1	1	1	1	1	1	1	1	1	1	1
77	6	3	1	2	2	0	3	1	1	1	20	1	1	9	20	2	2	2	15	#NULL!	2	10	#NULL!	6	#NULL!	55	#NULL!	179	#NULL!	18.5	#NULL!	#NULL!	1	24	1	3	2	2	2	2	2	2	2	2	2	2	2	2	2
84	6	3	1	2	1	3	3	1	1	1	16	1	2	8	18	2	1	2	15	#NULL!	1	10	#NULL!	6	#NULL!	79	#NULL!	168	#NULL!	28	#NULL!	#NULL!	1	20	1	4	5	2	2	2	2	2	2	1	1	1	3	2	2
92	6	3	1	2	1	3	2	1	1	1	18	1	1	8	10	2	1	2	15	#NULL!	1	12	#NULL!	0	#NULL!	100	#NULL!	192	#NULL!	24	#NULL!	#NULL!	1	10	1	2	2	2	2	2	2	2	2	2	2	2	2	2	2
102	6	3	1	2	1	3	4	1	2	1	5	1	1	8	3	1	2	1	30	#NULL!	1	1	#NULL!	1	#NULL!	92	#NULL!	178	#NULL!	33	#NULL!	#NULL!	1	24	1	3	2	3	3	3	3	3	3	3	3	3	3	3	3
104	6	3	1	2	1	5	2	1	1	1	8	1	1	8	2	1	2	2	8	#NULL!	2	5	#NULL!	0	#NULL!	100	#NULL!	180	#NULL!	31.2	#NULL!	#NULL!	1	8	1	2	4	1	1	3	3	3	1	3	2	3	3	1	3
106	6	3	1	2	1	1	3	1	1	1	13	1	1	8	6	1	1	1	20	#NULL!	2	6	#NULL!	0	#NULL!	72	#NULL!	177	#NULL!	23.3	#NULL!	#NULL!	1	17	1	4	5	1	2	3	1	3	2	1	1	2	3	3	3
123	6	3	1	2	1	2	1	2	1	1	9	1	1	8	6	1	2	2	1	#NULL!	2	5	#NULL!	0	#NULL!	45	#NULL!	150	#NULL!	20	#NULL!	#NULL!	1	10	1	4	4	1	1	1	2	3	3	1	2	3	2	2	2
125	6	3	1	2	1	4	3	1	1	1	9	1	1	1	9	1	1	1	8	#NULL!	1	0	#NULL!	0	#NULL!	52	#NULL!	160	#NULL!	20.5	#NULL!	#NULL!	1	10	1	5	5	1	1	1	1	1	1	1	1	1	1	1	1
19	7	4	1	2	1	4	2	1	3	1	9	1	2	8	1	1	2	1	2	#NULL!	1	1	#NULL!	2	#NULL!	78	#NULL!	174	#NULL!	26	#NULL!	#NULL!	1	10	1	3	2	1	1	2	1	3	2	2	3	3	2	1	2
30	7	4	1	2	1	5	2	2	1	1	20	1	1	8	0.5	1	1	1	12	#NULL!	1	10	#NULL!	2	#NULL!	78	#NULL!	172	#NULL!	23.5	#NULL!	#NULL!	1	20	1	3	4	3	3	3	3	3	3	3	3	2	2	2	3
32	7	4	1	2	1	3	2	2	1	1	20	1	1	9	0.5	1	2	1	12	#NULL!	1	8	#NULL!	6	#NULL!	90	#NULL!	170	#NULL!	33	#NULL!	#NULL!	1	25	1	4	2	2	2	2	2	1	1	1	1	2	1	1	1
45	7	4	1	2	1	5	1	1	1	1	10	1	1	9	1	1	1	1	12	#NULL!	1	3	#NULL!	1	#NULL!	78	#NULL!	178	#NULL!	26	#NULL!	#NULL!	1	18	1	3	4	2	2	2	2	2	2	1	1	1	1	2	1
69	7	4	1	2	1	4	2	1	3	1	9	1	2	8	1	1	2	1	2	#NULL!	1	1	#NULL!	2	#NULL!	78	#NULL!	174	#NULL!	26	#NULL!	#NULL!	1	10	1	3	2	1	1	2	1	3	2	2	3	3	2	1	2
80	7	4	1	2	1	5	2	2	1	1	20	1	1	8	0.5	1	1	1	12	#NULL!	1	10	#NULL!	2	#NULL!	78	#NULL!	172	#NULL!	23.5	#NULL!	#NULL!	1	20	1	3	4	3	3	3	3	3	3	3	3	2	2	2	3
82	7	4	1	2	1	3	2	2	1	1	20	1	1	9	0.5	1	2	1	12	#NULL!	1	8	#NULL!	6	#NULL!	90	#NULL!	170	#NULL!	33	#NULL!	#NULL!	1	25	1	4	2	2	2	2	2	1	1	1	1	2	1	1	1
95	7	4	1	2	1	5	1	1	1	1	10	1	1	9	1	1	1	1	12	#NULL!	1	3	#NULL!	1	#NULL!	78	#NULL!	178	#NULL!	26	#NULL!	#NULL!	1	18	1	3	4	2	2	2	2	2	2	1	1	1	1	2	1
101	7	4	1	2	1	5	1	1	1	1	10	1	1	9	1	1	1	1	12	#NULL!	1	3	#NULL!	1	#NULL!	78	#NULL!	178	#NULL!	26	#NULL!	#NULL!	1	18	1	3	4	2	2	2	2	2	2	1	1	1	1	2	1
120	7	4	1	2	1	4	2	1	3	1	9	1	2	8	1	1	2	1	2	#NULL!	1	1	#NULL!	2	#NULL!	78	#NULL!	174	#NULL!	26	#NULL!	#NULL!	1	10	1	3	2	1	1	2	1	3	2	2	3	3	2	1	2
39	1	1	1	3	2	0	4	1	2	1	4	1	1	9	0.5	1	2	1	1	#NULL!	2	2	#NULL!	8	#NULL!	70	#NULL!	178	#NULL!	23	#NULL!	#NULL!	1	8	1	3	4	3	3	3	3	3	3	3	3	3	3	3	3
89	1	1	1	3	2	0	4	1	2	1	4	1	1	9	0.5	1	2	1	1	#NULL!	2	2	#NULL!	8	#NULL!	70	#NULL!	178	#NULL!	23	#NULL!	#NULL!	1	8	1	3	4	3	3	3	3	3	3	3	3	3	3	3	3
31	3	2	1	3	1	1	4	1	1	1	15	1	2	9	1	1	2	1	10	#NULL!	2	10	#NULL!	5	#NULL!	95	#NULL!	170	#NULL!	37.5	#NULL!	#NULL!	1	16	1	3	4	3	3	3	2	2	3	2	3	3	3	2	2
81	3	2	1	3	1	1	4	1	1	1	15	1	2	9	1	1	2	1	10	#NULL!	2	10	#NULL!	5	#NULL!	95	#NULL!	170	#NULL!	37.5	#NULL!	#NULL!	1	16	1	3	4	3	3	3	2	2	3	2	3	3	3	2	2
29	1	1	1	1	2	0	3	2	3	1	7	1	2	1	0.5	1	2	1	4	#NULL!	2	0	#NULL!	6	#NULL!	70	#NULL!	180	#NULL!	24	#NULL!	#NULL!	2	10	1	3	2	2	2	2	2	2	2	2	2	2	2	2	2
79	1	1	1	1	2	0	3	2	3	1	7	1	2	1	0.5	1	2	1	4	#NULL!	2	0	#NULL!	6	#NULL!	70	#NULL!	180	#NULL!	24	#NULL!	#NULL!	2	10	1	3	2	2	2	2	2	2	2	2	2	2	2	2	2
33	5	3	1	1	2	0	4	1	2	1	25	1	1	1	12	2	2	1	20	#NULL!	2	0	#NULL!	0	#NULL!	55	#NULL!	178	#NULL!	16.5	#NULL!	#NULL!	2	30	1	5	1	1	1	1	1	1	1	1	1	1	1	1	1
83	5	3	1	1	2	0	4	1	2	1	25	1	1	1	12	2	2	1	20	#NULL!	2	0	#NULL!	0	#NULL!	55	#NULL!	178	#NULL!	16.5	#NULL!	#NULL!	2	30	1	5	1	1	1	1	1	1	1	1	1	1	1	1	1
14	7	4	1	1	2	0	2	1	1	1	11	1	1	1	8	1	1	1	2	#NULL!	2	13	#NULL!	0	#NULL!	60	#NULL!	165	#NULL!	22.5	#NULL!	#NULL!	2	20	2	5	5	1	1	1	1	1	1	1	1	1	1	1	1
64	7	4	1	1	2	0	2	1	1	1	11	1	1	1	8	1	1	1	2	#NULL!	2	13	#NULL!	0	#NULL!	60	#NULL!	165	#NULL!	22.5	#NULL!	#NULL!	2	20	2	5	5	1	1	1	1	1	1	1	1	1	1	1	1
115	7	4	1	1	2	0	2	1	1	1	11	1	1	1	8	1	1	1	2	#NULL!	2	13	#NULL!	0	#NULL!	60	#NULL!	165	#NULL!	22.5	#NULL!	#NULL!	2	20	2	5	5	1	1	1	1	1	1	1	1	1	1	1	1
4	1	1	1	2	1	0	3	1	1	1	5	1	1	1	1.5	1	1	1	3	#NULL!	2	0	#NULL!	8	#NULL!	100	#NULL!	70	#NULL!	32	#NULL!	#NULL!	2	5	1	2	4	2	2	3	2	2	2	3	2	2	2	2	2
54	1	1	1	2	1	0	3	1	1	1	5	1	1	1	1.5	1	1	1	3	#NULL!	2	0	#NULL!	8	#NULL!	100	#NULL!	70	#NULL!	28	#NULL!	#NULL!	2	5	1	2	4	2	2	3	2	2	2	3	2	2	2	2	2
70	1	1	1	2	2	0	3	1	3	1	10	1	1	9	0.5	1	1	2	2	#NULL!	2	1	#NULL!	7	#NULL!	70	#NULL!	170	#NULL!	24.5	#NULL!	#NULL!	2	10	1	2	2	2	2	2	2	2	2	2	2	2	2	1	2
105	1	1	1	2	1	0	3	1	1	1	5	1	1	1	1.5	1	1	1	3	#NULL!	2	0	#NULL!	8	#NULL!	172	#NULL!	70	#NULL!	24	#NULL!	#NULL!	2	5	1	2	4	2	2	3	2	2	2	3	2	2	2	2	2
121	1	1	1	2	2	0	3	1	3	1	10	1	1	9	0.5	1	1	2	2	#NULL!	2	1	#NULL!	7	#NULL!	70	#NULL!	170	#NULL!	24.5	#NULL!	#NULL!	2	10	1	2	2	2	2	2	2	2	2	2	2	2	2	1	2
28	2	1	1	2	1	1	4	1	1	1	10	1	1	1	0.5	1	2	1	4	#NULL!	2	0	#NULL!	4	#NULL!	78	#NULL!	170	#NULL!	27.5	#NULL!	#NULL!	2	15	1	4	4	2	2	1	1	2	1	2	2	2	2	2	2
78	2	1	1	2	1	1	4	1	1	1	10	1	1	1	0.5	1	2	1	4	#NULL!	2	0	#NULL!	4	#NULL!	78	#NULL!	170	#NULL!	27.5	#NULL!	#NULL!	2	15	1	4	4	2	2	1	1	2	1	2	2	2	2	2	2
44	3	2	1	2	1	2	2	1	1	1	14	1	1	1	1	1	1	1	6	#NULL!	2	0	#NULL!	12	#NULL!	70	#NULL!	172	#NULL!	23.5	#NULL!	#NULL!	2	10	1	4	5	2	2	2	2	1	1	2	1	2	1	2	2
57	3	2	1	2	2	0	4	1	3	1	2	1	2	1	1	1	2	1	2	#NULL!	2	0	#NULL!	0	#NULL!	96	#NULL!	178	#NULL!	31	#NULL!	#NULL!	2	5	1	4	5	2	2	2	2	1	1	1	1	3	2	2	2
94	3	2	1	2	1	2	2	1	1	1	14	1	1	1	1	1	1	1	6	#NULL!	2	0	#NULL!	12	#NULL!	70	#NULL!	172	#NULL!	23.5	#NULL!	#NULL!	2	10	1	4	5	2	2	2	2	1	1	2	1	2	1	2	2
108	3	2	1	2	2	0	4	1	3	1	2	1	2	1	1	1	2	1	2	#NULL!	2	0	#NULL!	0	#NULL!	96	#NULL!	178	#NULL!	31	#NULL!	#NULL!	2	5	1	4	5	2	2	2	2	1	1	1	1	3	2	2	2
9	4	2	1	2	1	2	3	1	3	1	4	1	1	1	0	1	1	2	3	#NULL!	1	2	#NULL!	5	#NULL!	66	#NULL!	172	#NULL!	22.9	#NULL!	#NULL!	2	5	1	4	5	1	2	2	1	2	2	1	2	3	3	1	2
40	4	2	1	2	1	1	3	1	1	1	10	1	1	1	1	1	2	2	2	#NULL!	2	0	#NULL!	10	#NULL!	79	#NULL!	180	#NULL!	25	#NULL!	#NULL!	2	8	1	3	4	2	2	2	2	1	1	1	1	2	1	1	1
49	4	2	1	2	1	2	2	1	3	1	10	1	1	1	1	1	1	1	12	#NULL!	2	1	#NULL!	4	#NULL!	78	#NULL!	165	#NULL!	23.1	#NULL!	#NULL!	2	19	1	4	4	2	2	2	2	2	2	2	2	2	2	2	2
59	4	2	1	2	1	2	3	1	3	1	4	1	1	1	0	1	1	2	3	#NULL!	1	2	#NULL!	5	#NULL!	66	#NULL!	172	#NULL!	22.9	#NULL!	#NULL!	2	5	1	4	5	1	2	2	1	2	2	1	2	3	3	1	2
90	4	2	1	2	1	1	3	1	1	1	10	1	1	1	1	1	2	2	2	#NULL!	2	0	#NULL!	10	#NULL!	79	#NULL!	180	#NULL!	25	#NULL!	#NULL!	2	8	1	3	4	2	2	2	2	1	1	1	1	2	1	1	1
99	4	2	1	2	1	2	2	1	3	1	10	1	1	1	1	1	1	1	12	#NULL!	2	1	#NULL!	4	#NULL!	78	#NULL!	165	#NULL!	23.1	#NULL!	#NULL!	2	19	1	4	4	2	2	2	2	2	2	2	2	2	2	2	2
110	4	2	1	2	1	2	3	1	3	1	4	1	1	1	0	1	1	2	3	#NULL!	1	2	#NULL!	5	#NULL!	66	#NULL!	172	#NULL!	22.9	#NULL!	#NULL!	2	5	1	4	5	1	2	2	1	2	2	1	2	3	3	1	2
12	5	3	1	2	1	2	3	1	2	1	22	1	1	8	6	1	2	1	17	#NULL!	2	22	#NULL!	3	#NULL!	66	#NULL!	174	#NULL!	21.8	#NULL!	#NULL!	2	24	1	3	4	3	3	2	3	3	2	3	3	3	3	3	3
36	5	3	1	2	1	3	2	1	2	1	16	1	1	9	0.5	1	2	1	18	#NULL!	2	10	#NULL!	10	#NULL!	88	#NULL!	179	#NULL!	28	#NULL!	#NULL!	2	16	1	3	2	2	2	2	1	1	1	1	1	2	2	2	1
41	5	3	1	2	1	5	1	2	3	2	5	2	1	8	0.5	1	2	1	1	#NULL!	1	0	#NULL!	0	#NULL!	89	#NULL!	168	#NULL!	33	#NULL!	#NULL!	2	6	1	4	4	3	3	3	3	3	3	3	3	3	3	2	3
62	5	3	1	2	1	2	3	1	2	1	22	1	1	8	6	1	2	1	17	#NULL!	2	22	#NULL!	3	#NULL!	66	#NULL!	174	#NULL!	21.8	#NULL!	#NULL!	2	24	1	3	4	3	3	2	3	3	2	3	3	3	3	3	3
86	5	3	1	2	1	3	2	1	2	1	16	1	1	9	0.5	1	2	1	18	#NULL!	2	10	#NULL!	10	#NULL!	88	#NULL!	179	#NULL!	28	#NULL!	#NULL!	2	16	1	3	2	2	2	2	1	1	1	1	1	2	2	2	1
91	5	3	1	2	1	5	1	2	3	2	5	2	1	8	0.5	1	2	1	1	#NULL!	1	0	#NULL!	0	#NULL!	89	#NULL!	168	#NULL!	33	#NULL!	#NULL!	2	6	1	4	4	3	3	3	3	3	3	3	3	3	3	2	3
98	5	3	1	2	1	4	2	1	1	1	10	1	1	8	1	1	1	1	10	#NULL!	1	5	#NULL!	0	#NULL!	78	#NULL!	170	#NULL!	23	#NULL!	#NULL!	2	18	1	4	4	2	2	2	2	2	1	1	1	2	1	1	2
113	5	3	1	2	1	2	3	1	2	1	22	1	1	8	6	1	2	1	17	#NULL!	2	22	#NULL!	3	#NULL!	66	#NULL!	174	#NULL!	21.8	#NULL!	#NULL!	2	24	1	3	4	3	3	2	3	3	2	3	3	3	3	3	3
128	5	3	1	2	1	3	2	1	2	1	16	1	1	9	0.5	1	2	1	18	#NULL!	2	10	#NULL!	10	#NULL!	88	#NULL!	179	#NULL!	28	#NULL!	#NULL!	2	16	1	3	2	2	2	2	1	1	1	1	1	2	2	2	1
2	6	3	1	2	1	3	4	1	2	1	4	1	1	8	2	1	2	1	20	#NULL!	1	2	#NULL!	1	#NULL!	95	#NULL!	180	#NULL!	32	#NULL!	#NULL!	2	18	1	2	1	3	3	3	3	3	3	3	3	3	3	3	3
16	6	3	1	2	1	4	3	1	3	1	12	1	1	8	0.5	1	2	2	8	#NULL!	2	8	#NULL!	5	#NULL!	71	#NULL!	168	#NULL!	25	#NULL!	#NULL!	2	15	1	3	2	2	3	3	3	3	3	3	3	3	3	1	3
26	6	3	1	2	1	5	1	2	3	1	4	1	1	8	1	1	1	2	2	#NULL!	1	10	#NULL!	0	#NULL!	60	#NULL!	178	#NULL!	19.1	#NULL!	#NULL!	2	10	1	4	5	2	2	2	2	2	2	2	2	2	2	2	2
46	6	3	1	2	1	8	2	1	1	2	18	1	1	1	0.5	1	1	1	10	#NULL!	2	10	#NULL!	7	#NULL!	90	#NULL!	175	#NULL!	29.5	#NULL!	#NULL!	2	19	1	4	4	2	2	2	2	2	1	1	1	2	1	1	1
52	6	3	1	2	1	3	4	1	2	1	4	1	1	8	2	1	2	1	20	#NULL!	1	2	#NULL!	1	#NULL!	95	#NULL!	180	#NULL!	32	#NULL!	#NULL!	2	18	1	2	1	3	3	3	3	3	3	3	3	3	3	3	3
56	6	3	1	2	1	1	3	1	1	1	12	1	1	1	5	1	1	1	18	#NULL!	2	5	#NULL!	0	#NULL!	73	#NULL!	176	#NULL!	23.2	#NULL!	#NULL!	2	18	1	3	3	2	3	3	3	3	3	3	3	3	3	3	3
65	6	3	1	2	1	2	4	1	1	1	3	1	1	9	2	1	2	2	3	#NULL!	2	3	#NULL!	0	#NULL!	73	#NULL!	178	#NULL!	23.3	#NULL!	#NULL!	2	3	1	3	3	2	3	3	3	3	3	3	3	3	3	2	2
66	6	3	1	2	1	4	3	1	3	1	12	1	1	8	0.5	1	2	2	8	#NULL!	2	8	#NULL!	5	#NULL!	71	#NULL!	168	#NULL!	25	#NULL!	#NULL!	2	15	1	3	2	2	3	3	3	3	3	3	3	3	3	1	3
76	6	3	1	2	1	5	1	2	3	1	4	1	1	8	1	1	1	2	2	#NULL!	1	10	#NULL!	0	#NULL!	60	#NULL!	178	#NULL!	19.1	#NULL!	#NULL!	2	10	1	4	5	2	2	2	2	2	2	2	2	2	2	2	2
96	6	3	1	2	1	8	2	1	1	2	18	1	1	1	0.5	1	1	1	10	#NULL!	2	10	#NULL!	7	#NULL!	90	#NULL!	175	#NULL!	29.5	#NULL!	#NULL!	2	19	1	4	4	2	2	2	2	2	1	1	1	2	1	1	1
103	6	3	1	2	1	3	4	1	2	1	4	1	1	8	2	1	2	1	20	#NULL!	1	2	#NULL!	1	#NULL!	95	#NULL!	180	#NULL!	32	#NULL!	#NULL!	2	18	1	2	1	3	3	3	3	3	3	3	3	3	3	3	3
107	6	3	1	2	1	1	3	1	1	1	12	1	1	1	5	1	1	1	18	#NULL!	2	5	#NULL!	0	#NULL!	73	#NULL!	176	#NULL!	23.2	#NULL!	#NULL!	2	18	1	3	3	2	3	3	3	3	3	3	3	3	3	3	3
116	6	3	1	2	1	2	4	1	1	1	3	1	1	9	2	1	2	2	3	#NULL!	2	3	#NULL!	0	#NULL!	73	#NULL!	178	#NULL!	23.3	#NULL!	#NULL!	2	3	1	3	3	2	3	3	3	3	3	3	3	3	3	2	2
117	6	3	1	2	1	4	3	1	3	1	12	1	1	8	0.5	1	2	2	8	#NULL!	2	8	#NULL!	5	#NULL!	71	#NULL!	168	#NULL!	25	#NULL!	#NULL!	2	15	1	3	2	2	3	3	3	3	3	3	3	3	3	1	3
127	6	3	1	2	1	5	1	2	3	1	4	1	1	8	1	1	1	2	2	#NULL!	1	10	#NULL!	0	#NULL!	60	#NULL!	178	#NULL!	19.1	#NULL!	#NULL!	2	10	1	4	5	2	2	2	2	2	2	2	2	2	2	2	2
18	7	4	1	2	1	2	1	1	2	1	6	1	1	8	3	1	2	2	10	#NULL!	2	2.5	#NULL!	0	#NULL!	54	#NULL!	170	#NULL!	19	#NULL!	#NULL!	2	10	1	5	4	3	3	3	3	3	3	3	3	3	3	3	2
21	7	4	1	2	1	2	1	2	1	1	9	1	1	8	6	1	2	2	1	#NULL!	2	5	#NULL!	0	#NULL!	45	#NULL!	150	#NULL!	20	#NULL!	#NULL!	2	10	1	4	4	1	1	1	2	3	3	1	2	3	2	2	2
23	7	4	1	2	1	4	3	1	1	1	9	1	1	1	9	1	1	1	8	#NULL!	1	0	#NULL!	0	#NULL!	52	#NULL!	160	#NULL!	20.5	#NULL!	#NULL!	2	10	1	5	5	1	1	1	1	1	1	1	1	1	1	1	1
25	7	4	1	2	1	5	1	2	3	1	4	1	1	1	1	1	1	2	2	#NULL!	1	10	#NULL!	0	#NULL!	60	#NULL!	178	#NULL!	19.1	#NULL!	#NULL!	2	10	1	4	5	2	2	2	2	2	2	2	2	2	2	2	2
38	7	4	1	2	1	5	1	2	3	1	5	2	1	1	2	1	2	2	6	#NULL!	2	4	#NULL!	0.5	#NULL!	68	#NULL!	179	#NULL!	23.5	#NULL!	#NULL!	2	9	1	5	5	1	1	1	1	1	1	1	1	1	1	1	1
68	7	4	1	2	1	2	1	1	2	1	6	1	1	8	3	1	2	2	10	#NULL!	2	2.5	#NULL!	0	#NULL!	54	#NULL!	170	#NULL!	19	#NULL!	#NULL!	2	10	1	5	4	3	3	3	3	3	3	3	3	3	3	3	2
71	7	4	1	2	1	2	1	2	1	1	9	1	1	8	6	1	2	2	1	#NULL!	2	5	#NULL!	0	#NULL!	45	#NULL!	150	#NULL!	20	#NULL!	#NULL!	2	10	1	4	4	1	1	1	2	3	3	1	2	3	2	2	2
73	7	4	1	2	1	4	3	1	1	1	9	1	1	1	9	1	1	1	8	#NULL!	1	0	#NULL!	0	#NULL!	52	#NULL!	160	#NULL!	20.5	#NULL!	#NULL!	2	10	1	5	5	1	1	1	1	1	1	1	1	1	1	1	1
75	7	4	1	2	1	5	1	2	3	1	4	1	1	1	1	1	1	2	2	#NULL!	1	10	#NULL!	0	#NULL!	60	#NULL!	178	#NULL!	19.1	#NULL!	#NULL!	2	10	1	4	5	2	2	2	2	2	2	2	2	2	2	2	2
88	7	4	1	2	1	5	1	2	3	1	5	2	1	1	2	1	2	2	6	#NULL!	2	4	#NULL!	0.5	#NULL!	68	#NULL!	179	#NULL!	23.5	#NULL!	#NULL!	2	9	1	5	5	1	1	1	1	1	1	1	1	1	1	1	1
119	7	4	1	2	1	2	1	1	2	1	6	1	1	8	3	1	2	2	10	#NULL!	2	2.5	#NULL!	0	#NULL!	54	#NULL!	170	#NULL!	19	#NULL!	#NULL!	2	10	1	5	4	3	3	3	3	3	3	3	3	3	3	3	2
122	7	4	1	2	1	2	1	2	1	1	9	1	1	8	6	1	2	2	1	#NULL!	2	5	#NULL!	0	#NULL!	45	#NULL!	150	#NULL!	20	#NULL!	#NULL!	2	10	1	4	4	1	1	1	2	3	3	1	2	3	2	2	2
124	7	4	1	2	1	4	3	1	1	1	9	1	1	1	9	1	1	1	8	#NULL!	1	0	#NULL!	0	#NULL!	52	#NULL!	160	#NULL!	20.5	#NULL!	#NULL!	2	10	1	5	5	1	1	1	1	1	1	1	1	1	1	1	1
126	7	4	1	2	1	5	1	2	3	1	4	1	1	1	1	1	1	2	2	#NULL!	1	10	#NULL!	0	#NULL!	60	#NULL!	178	#NULL!	19.1	#NULL!	#NULL!	2	10	1	4	5	2	2	2	2	2	2	2	2	2	2	2	2
37	2	1	1	3	1	1	3	1	3	1	10	1	1	9	2	1	1	2	10	#NULL!	2	0	#NULL!	0	#NULL!	67	#NULL!	172	#NULL!	23	#NULL!	#NULL!	2	10	1	3	4	2	2	2	2	2	2	1	1	2	2	2	2
87	2	1	1	3	1	1	3	1	3	1	10	1	1	9	2	1	1	2	10	#NULL!	2	0	#NULL!	0	#NULL!	67	#NULL!	172	#NULL!	23	#NULL!	#NULL!	2	10	1	3	4	2	2	2	2	2	2	1	1	2	2	2	2
129	2	1	1	3	1	1	3	1	3	1	10	1	1	9	2	1	1	2	10	#NULL!	2	0	#NULL!	0	#NULL!	67	#NULL!	172	#NULL!	23	#NULL!	#NULL!	2	10	1	3	4	2	2	2	2	2	2	1	1	2	2	2	2
[truncated: 69 more columns]
